# Supplementary material for: Examination of reliability and validity of the Self-Assessment Burden Scale-Motor for community-dwelling older adults in Japan: a validation study
Source: PeerJ. 2024 Jul 18;12:e17730. doi: 10.7717/peerj.17730 (PMC11260414; doi:10.7717/peerj.17730)
Supplement: Data S1 [file peerj-12-17730-s001.xlsm]

## Sheet: Rawdata
ID	Men=1,Women=2	Age	Orthopedic disease=1,Cerebral vascular accident=2,Internal disorder=3,Dementia=4,Disuse syndrome=5,Intractable disease=6	FIM-M														First SAB-M								Second-SAB-M
				Eating	Grooming	Bathing	Dressing-Upper body	Dressing-Lower body	Toileting	Controling Bladder	Controling Bowel	Transfering	Getting on/off toilet	Getting in/out bath/shower	Walking/Using Wheelchair	Going up/down stairs	Total score	Feeding	Dressing the lower body	Bed/Chair/Wheelchair Transfer	Bathing	Walk/Wheelchair	Stairs	Bladder management	Total score	Feeding	Dressing the lower body	Bed/Chair/Wheelchair Transfer	Bathing	Walk/Wheelchair	Stairs	Bladder management	Total score
1	1	78	1	7	4	6	6	6	6	5	5	6	6	4	4	2	67	4	3	3	2	3	1	3	19	3	3	3	3	3	1	3	19
2	2	80	1	7	7	7	7	7	6	7	7	6	6	6	7	6	86	4	4	4	4	4	3	4	27	3	4	4	4	3	3	4	25
3	2	94	1	7	3	4	4	4	4	3	3	6	6	4	5	3	56	4	2	3	2	3	1	2	17	4	2	3	2	3	1	2	17
4	1	80	2	6	5	6	6	6	7	7	7	6	6	4	1	3	70	3	3	3	1	3	2	3	18	2	2	3	2	3	1	2	15
5	2	72	3	2	1	1	1	1	1	1	1	3	1	1	1	1	16	2	1	1	1	1	1	1	8	2	1	1	1	1	1	1	8
6	2	80	6	5	3	1	2	2	2	4	4	4	4	4	2	1	38	1	1	1	1	1	1	1	7	1	1	1	1	1	1	1	7
7	2	89	2	7	6	6	6	6	7	6	7	6	6	6	6	6	81	4	4	3	3	3	3	4	24	4	4	3	3	3	3	4	24
8	1	95	3	7	7	7	7	7	7	6	6	7	7	6	6	6	86	4	4	4	3	3	3	4	25	4	4	3	3	3	3	4	24
9	2	89	4	1	1	1	1	1	1	1	1	1	1	1	1	1	13	1	1	1	1	1	1	1	7	1	1	1	1	1	1	1	7
10	2	52	2	7	7	7	7	7	7	7	7	7	7	7	7	7	91	4	4	4	4	4	4	4	28	4	4	4	4	4	4	4	28
11	1	68	2	7	3	3	2	2	3	3	3	3	3	3	4	1	40	4	1	2	2	2	1	2	14	4	1	2	2	2	1	2	14
12	1	90	5	7	6	4	4	4	7	4	4	6	6	6	6	6	70	4	2	3	2	3	3	2	19	4	2	3	2	3	3	2	19
13	2	89	5	7	6	4	4	4	7	4	4	6	6	6	6	2	66	4	2	3	3	2	2	2	18	4	2	3	3	2	2	2	18
14	1	71	2	4	2	2	2	2	4	5	7	6	6	2	4	1	47	2	1	2	1	1	1	1	9	2	1	2	2	2	2	1	12
15	1	89	2	6	7	4	7	7	6	6	6	6	6	4	6	1	72	4	3	3	3	3	1	4	21	4	3	3	3	3	1	4	21
16	2	90	3	7	7	6	7	7	6	6	6	7	6	6	6	5	82	4	3	3	3	3	3	3	22	4	3	3	3	3	3	3	22
17	2	82	2	7	6	4	5	3	6	4	4	5	5	5	4	2	60	2	2	2	1	2	1	2	12	2	2	2	1	2	1	2	12
18	2	74	5	7	7	7	7	7	7	7	7	7	7	6	6	5	87	3	3	3	1	2	1	3	16	3	3	3	1	2	1	3	16
19	1	51	2	7	7	7	7	7	7	7	7	7	7	7	7	7	91	4	4	4	4	4	3	4	27	4	4	3	3	4	3	4	25
20	2	91	5	7	7	7	5	5	6	6	6	6	6	6	4	2	73	3	2	3	1	2	1	2	14	3	2	3	1	2	1	1	13
21	1	86	3	6	6	4	5	5	6	6	6	6	6	4	5	1	66	4	2	2	2	3	1	2	16
22	2	88	3	7	7	4	5	5	7	6	6	6	6	4	5	1	69	4	3	3	2	3	1	3	19
23	2	91	3	5	5	4	5	5	6	4	4	6	6	4	5	1	60	2	2	2	2	2	1	1	12
24	1	65	2	7	7	7	7	7	7	7	7	7	7	7	6	6	89	4	4	4	3	4	3	4	26
25	2	68	1	7	7	7	7	7	7	7	7	7	7	6	6	6	88	4	4	4	4	4	3	4	27
26	2	99	1	6	6	5	6	6	5	3	6	6	6	4	4	2	65	3	3	3	2	2	1	2	16
27	2	86	4	3	2	2	2	2	2	1	1	4	3	3	2	1	28	1	1	1	1	1	1	1	7
28	2	94	1	7	6	1	2	2	1	7	7	3	1	1	1	1	40	3	1	1	1	1	1	1	9
29	2	72	3	1	1	1	1	1	1	1	1	1	1	1	5	3	19	1	1	1	1	1	1	1	7
30	2	72	6	3	2	2	3	2	3	3	5	4	3	3	5	5	43	2	1	2	1	2	2	2	12
31	2	86	2	7	7	6	7	7	7	7	7	7	7	7	7	7	90	4	4	4	4	4	4	4	28
32	1	70	2	5	4	1	1	1	1	1	1	2	2	2	1	1	23	2	1	1	1	1	1	1	8
33	2	87	1	7	7	7	7	7	7	7	7	7	7	6	6	6	88	4	3	3	3	3	3	4	23
34	2	98	4	5	6	7	5	5	7	7	7	6	6	6	5	5	77	2	2	2	2	3	1	2	14
35	2	96	1	7	7	7	7	7	7	7	7	6	6	6	5	1	80	4	4	3	3	3	1	2	20
36	2	87	1	7	7	7	7	5	6	7	7	7	7	7	5	4	83	4	2	3	3	3	2	4	21
37	1	91	3	7	6	5	7	5	6	7	7	7	7	7	5	2	78	4	3	3	3	3	3	2	21
38	2	88	3	7	7	6	7	7	7	6	7	7	6	7	5	5	84	3	3	3	2	3	2	2	18
39	2	65	6	5	5	2	2	1	2	7	7	6	6	4	6	6	59	3	1	4	1	3	3	2	17
40	1	87	6	6	6	6	6	6	4	5	6	6	6	5	6	1	69	3	3	3	3	3	1	2	18
41	2	85	6	2	1	1	1	1	1	2	2	1	1	1	1	1	16	1	1	1	1	1	1	1	7
42	2	88	1	5	7	3	3	3	7	7	7	7	7	3	4	4	67	3	3	3	4	3	3	2	21
43	2	59	2	7	7	7	7	4	7	7	7	7	7	7	7	7	88	4	2	4	4	4	1	4	23
44	2	86	4	7	6	3	7	6	7	6	6	7	7	4	5	3	74	4	4	3	2	3	2	2	20
45	2	78	6	5	1	1	1	1	1	2	2	2	2	1	1	1	21	3	1	1	1	1	1	1	9
46	2	78	6	4	1	2	2	1	2	3	4	2	2	2	3	1	29	2	1	2	1	2	1	1	10
47	1	72	2	7	2	1	1	1	1	3	3	3	2	2	3	1	30	4	1	2	1	2	1	1	12
48	1	71	3	6	6	6	6	6	6	3	5	6	6	6	5	5	72	4	2	2	4	3	3	2	20
49	1	79	6	6	6	6	6	6	6	4	6	6	6	6	6	6	76	2	2	3	2	3	3	2	17
50	1	79	2	7	7	6	7	7	7	5	6	7	7	7	7	6	86	4	4	4	3	4	3	2	24
51	1	61	6	7	7	7	6	6	6	6	6	6	6	5	5	6	79	4	4	4	2	3	3	2	22
52	2	95	5	7	1	2	2	2	4	1	1	4	4	3	4	3	38	4	1	2	1	2	2	1	13
53	2	65	2	7	7	6	6	6	6	7	7	6	6	6	6	4	80	4	4	3	3	3	2	4	23
54	1	80	3	4	1	1	1	1	1	2	2	1	1	1	1	1	18	2	1	1	1	1	1	1	8
55	2	83	1	7	7	7	7	7	7	7	7	7	7	6	6	6	88	4	4	4	4	3	3	4	26
56	1	89	6	7	7	6	6	6	6	6	6	6	6	6	6	6	80	4	3	3	3	2	2	2	19
57	2	79	2	7	7	7	7	7	7	7	7	7	7	5	4	4	83	4	4	4	4	3	3	4	26
58	2	92	3	5	6	4	6	6	6	7	7	6	7	5	5	6	76	2	3	3	1	3	2	4	18
59	1	69	2	5	5	3	2	1	2	5	5	6	6	2	5	1	48	4	1	2	2	3	1	2	15
60	2	86	2	5	5	3	3	2	5	5	5	5	5	2	1	1	47	4	2	2	1	1	1	2	13
61	2	85	1	7	7	7	7	7	7	7	7	7	7	7	6	5	88	4	4	4	4	4	3	4	27
62	2	93	3	7	7	7	7	7	7	7	6	7	7	7	4	2	82	4	4	3	3	3	2	4	23
63	1	88	1	7	7	7	7	7	7	6	7	7	7	7	6	5	87	4	4	3	3	3	3	2	22
64	1	80	2	5	1	2	3	3	3	5	5	3	3	3	1	1	38	2	1	1	1	1	1	1	8
65	2	72	2	6	6	5	5	5	6	7	7	6	6	6	6	2	73	3	3	3	1	2	1	3	16
66	2	63	2	7	3	2	4	2	6	3	3	6	6	3	6	1	52	4	2	2	1	2	1	2	14
67	1	82	1	7	7	7	7	7	7	7	7	7	7	7	6	6	89	4	4	4	4	4	3	4	27
68	1	74	2	5	4	1	2	2	2	6	5	3	3	1	1	1	36	2	1	1	1	1	1	1	8
69	1	62	6	7	4	5	5	5	6	7	7	5	6	2	6	2	67	2	2	2	1	3	1	2	13
70	2	93	1	7	7	6	7	7	6	7	7	6	6	6	5	6	83	4	4	4	4	4	3	4	27
71	2		2	6	7	1	6	6	6	7	7	7	6	5	6	5	75	4	2	4	1	3	2	4	20
72	1	80	1	7	7	6	7	6	6	7	7	6	6	6	6	6	83	4	4	4	4	4	3	4	27
73	1	62	6	4	4	4	5	4	6	6	6	6	6	5	6	2	64	2	2	3	2	3	1	4	17
74	1	76	3	6	6	6	6	3	6	3	6	6	6	6	6	3	69	3	2	3	3	3	2	1	17
75	2	91	3	5	4	1	6	6	6	7	4	7	6	5	5	1	63	2	3	3	1	3	2	3	17
76	2		1	7	7	5	7	6	6	7	6	7	7	6	6	2	79	4	4	4	2	4	2	4	24
77	2	70	2	4	1	1	2	2	2	5	5	1	1	1	1	1	27	2	2	1	1	1	1	1	9
78	1	48	2	4	3	2	4	3	6	4	4	6	6	5	4	1	52	2	3	3	1	2	1	2	14
79	2	65	2	7	7	6	6	7	7	7	7	7	7	7	6	6	87	4	4	4	4	3	3	4	26
80	1	56	2	7	6	6	7	7	7	7	7	7	7	7	6	6	87	4	4	4	3	3	3	4	25
81	1	73	2	5	6	5	5	5	5	5	6	6	6	6	6	6	72	2	2	3	2	3	3	2	17
82	2	95	1	4	1	1	2	2	3	2	3	5	5	4	1	1	34	2	2	2	1	1	1	1	10
83	1	81	6	7	7	7	7	7	7	7	7	7	7	7	7	7	91	4	3	4	4	4	4	4	27
84	2	79	6	7	7	7	7	7	7	7	7	7	7	7	7	7	91	4	4	4	4	4	3	4	27
85	1	90	1	7	4	1	2	1	4	3	4	6	6	3	4	2	47	2	2	3	1	2	2	2	14
86	2	75	2	5	2	1	2	1	1	3	4	3	2	2	1	1	28	1	1	1	1	1	1	1	7
87	1	87	4	5	4	4	2	2	7	7	7	7	6	5	4	6	66	2	1	1	2	3	2	2	13
88	2	85	1	5	5	3	5	4	6	7	7	4	6	3	3	2	60	2	2	1	2	1	1	3	12
89	2	79	2	6	6	4	6	6	6	5	7	6	6	3	5	5	71	2	3	3	3	2	1	3	17
90	2	76	2	7	7	7	7	7	7	7	7	7	7	7	6	6	89	4	4	4	4	4	4	4	28
91	1	86	4	7	2	2	3	2	5	4	5	6	6	4	1	1	48	2	1	2	1	1	2	2	11
92	2	74	2	5	3	1	3	2	1	1	1	3	4	1	2	2	29	2	1	1	1	1	1	1	8
93	2	90	4	7	5	4	5	5	6	4	6	6	6	5	3	1	63	4	2	4	1	3	1	2	17
94	2	76	3	5	5	3	4	4	6	3	5	5	5	4	4	1	54	4	4	2	3	4	1	2	20
95	2	44	2	7	7	6	6	6	7	7	7	7	6	6	6	6	84	4	3	3	3	3	3	4	23
96	1	75	2	5	4	3	3	3	5	3	4	2	4	2	4	3	45	1	1	2	1	2	2	1	10
97	2	77	2	7	7	5	7	4	7	7	7	5	7	7	4	6	80	4	4	4	2	2	1	4	21
98	2	79	2	6	1	1	1	1	1	2	3	2	2	1	1	1	23	3	1	1	1	2	1	1	10
99	1	80	1	1	1	1	1	1	1	1	1	1	1	1	1	1	13	2	1	1	1	1	1	1	8
100	2	87	1	6	5	3	4	4	6	4	1	6	6	2	2	2	51	4	2	3	3	3	2	4	21
101	1	71	2	5	6	2	5	5	6	6	6	6	6	5	5	1	64	3	4	4	2	3	1	2	19
102	1	78	2	5	1	1	1	1	1	1	4	4	4	1	3	1	28	3	1	1	1	1	1	1	9
103	1	78	2	6	6	6	6	6	6	7	7	6	6	6	6	6	80	4	4	3	3	3	3	4	24
104	1	71	6	5	5	5	4	4	4	4	7	4	4	3	6	6	61	4	2	2	2	2	3	2	17
105	2	64	2	7	7	7	7	7	7	7	7	7	7	5	6	6	87	4	4	4	2	4	3	2	23
106	1	76	2	7	7	7	7	7	7	7	7	7	7	6	6	6	88	2	2	4	3	3	3	4	21
107	2	60	6	4	5	4	5	4	4	4	4	5	5	3	3	3	53	2	2	2	2	1	2	1	12
108	2	87	6	6	4	1	2	1	5	5	6	5	5	4	3	2	49	2	1	2	1	2	1	2	11
109	2	86	2	2	1	1	1	1	1	6	3	1	1	1	1	1	21	1	1	1	1	1	1	1	7
110	1	59	2	7	7	7	7	7	7	7	7	7	7	7	6	6	89	3	3	3	3	3	2	2	19
111	2	76	1	6	6	6	7	7	7	7	7	6	6	6	6	5	82	3	2	3	2	2	3	4	19
112	2	93	1	7	7	7	7	7	7	7	7	7	7	7	6	7	90	4	4	4	4	3	3	4	26
113	2	77	1	7	7	7	7	7	7	7	7	7	7	7	6	6	89	4	4	4	4	3	3	4	26
114	1	82	5	7	7	7	7	7	7	7	7	7	7	7	7	6	90	4	4	4	4	4	4	4	28
115	1	88	3	7	7	7	7	7	7	5	7	7	7	7	2	6	83	4	4	4	2	3	4	2	23
116	2	90	1	7	1	7	1	1	7	3	3	7	7	7	1	4	56	4	2	3	3	2	1	2	17
117	1	76	1	7	7	7	6	6	7	7	7	6	7	6	6	6	85	3	3	3	3	3	3	3	21
118	1	80	6	5	5	3	5	5	4	5	6	7	6	6	5	5	67	2	1	2	2	1	3	2	13
119	2	84	1	7	7	2	6	6	7	4	6	6	6	5	6	6	74	2	3	3	1	3	3	2	17
120	2	85	1	7	7	3	7	6	7	7	7	7	7	5	6	6	82	4	3	4	2	3	3	3	22
121	2	59	2	7	7	6	6	6	7	7	7	7	7	6	6	6	85	4	4	4	4	4	4	4	28
122	1	76	2	4	3	2	4	4	6	3	5	6	6	5	5	5	58	2	2	2	2	2	2	2	14
123	2	81	1	6	6	3	6	6	6	2	7	6	6	5	6	1	66	3	2	2	2	2	2	2	15
124	2	51	6	1	1	1	1	1	1	1	1	1	1	1	1	1	13	1	1	1	1	1	1	1	7
125	1	76	1	7	7	7	7	7	7	7	7	6	6	6	6	6	86	4	4	4	4	4	3	4	27
126	2	87	3	5	4	1	6	6	6	7	7	6	6	1	6	1	62	4	4	4	1	3	1	4	21
127	1	75	6	3	3	2	3	3	3	5	5	3	3	2	5	3	43	2	2	2	2	2	2	2	14
128	1	58	1	7	7	4	7	7	7	7	7	7	7	7	6	6	86	4	4	4	2	3	3	3	23
129	2	66	6	1	1	1	1	1	1	1	1	2	1	1	1	1	14	1	1	1	1	1	1	1	7
130	2	91	1	7	7	7	7	7	7	6	7	6	6	4	6	6	83	4	3	4	4	3	3	4	25
131	2	88	4	1	1	1	1	1	1	1	1	1	1	1	1	1	13	1	1	1	1	1	1	1	7
132	2	100	4	5	3	1	2	1	1	1	2	2	2	2	1	1	24	3	1	1	1	1	1	1	9
133	1	80	6	7	7	5	5	5	7	5	7	7	6	5	5	6	77	4	4	4	2	4	3	2	23
134	1	40	2	6	4	4	4	4	6	5	5	5	6	6	2	2	59	4	4	2	2	2	1	2	17
135	2	91	1	7	7	7	7	7	7	7	7	7	7	5	5	5	85	4	4	3	2	3	2	4	22
136	2	77	2	7	3	3	5	5	6	7	7	6	6	5	4	2	66	4	4	4	2	3	1	4	22
137	1	80	3	7	5	3	6	6	6	6	7	7	7	6	5	1	72	4	3	3	1	3	1	3	18
138	2	73	2	7	7	2	6	6	6	7	7	6	6	2	5	4	71	4	4	3	2	3	3	4	23
139	1	77	3	7	7	7	7	7	7	7	7	7	7	6	7	6	89	4	4	4	4	4	3	4	27
140	1	72	2	7	1	1	1	1	1	5	6	4	1	1	1	1	31	4	1	2	1	1	1	1	11
141	1	84	5	7	7	7	7	7	7	7	6	7	7	7	6	6	88	4	4	4	4	3	3	2	24
142	2	75	5	4	1	1	1	1	1	1	1	1	1	1	1	1	16	4	1	1	1	1	1	1	10
143	1	81	2	7	7	7	6	7	7	7	5	7	7	3	6	4	80	4	4	4	2	3	2	4	23
144	2	74	2	7	7	5	7	7	6	7	7	6	6	5	6	5	81	4	4	4	2	3	1	3	21
145	1	74	2	6	2	1	2	2	5	6	6	6	6	6	6	4	58	2	1	3	1	2	1	2	12
146	2	74	2	6	6	6	6	6	7	7	7	7	7	7	7	7	86	4	4	4	4	4	3	3	26
147	1	85	2	5	4	4	4	4	5	6	6	4	4	4	5	4	59	4	4	4	4	2	2	2	22
148	1	79	3	4	4	1	2	2	1	1	1	3	1	1	1	1	23	1	1	1	1	1	1	1	7
149	2	84	1	7	7	7	7	7	7	7	7	7	7	7	7	5	89	4	4	4	3	4	3	4	26
150	1	88	1	6	4	2	4	4	5	6	6	5	5	3	5	1	56	4	2	3	3	3	1	3	19
151	1	75	6	5	4	2	4	4	5	5	5	5	5	4	6	5	59	2	1	3	1	3	1	1	12
152	2	68	6	6	3	2	4	4	4	6	6	6	6	4	5	1	57	4	3	3	2	2	1	2	17
153	2	59	6	7	7	7	7	7	7	7	7	7	7	7	7	5	89	4	4	4	4	4	3	4	27
154	1	73	6	7	7	6	6	6	6	7	7	6	6	6	5	5	80	4	3	3	3	3	2	2	20
155	2	72	6	7	4	1	2	2	6	6	6	5	5	2	5	3	54	2	2	2	2	2	2	2	14
156	2	75	1	6	1	1	1	1	1	1	1	1	1	1	1	1	18	3	1	1	1	1	1	1	9
157	1	84	3	7	7	7	7	7	7	7	7	6	6	6	6	5	85	4	3	3	3	2	1	4	20
158	1	51	2	7	7	7	7	7	7	7	7	7	7	6	7	6	89	4	4	4	4	4	4	4	28
159	2	59	2	1	1	1	1	1	1	1	1	1	1	1	1	1	13	1	1	1	1	1	1	1	7
160	1	79	3	5	2	1	2	2	1	1	1	4	4	4	2	2	31	2	1	1	1	1	1	1	8
161	1	80	3	7	7	5	4	4	7	7	6	6	6	6	6	6	77	4	2	4	2	3	3	4	22
162	1	87	3	7	7	7	7	7	5	7	7	7	7	6	7	6	87	2	2	4	3	4	2	2	19
163	1	74	2	6	5	4	7	7	6	5	6	6	6	6	7	6	77	3	4	4	2	4	3	2	22
164	2	89	1	1	1	1	1	1	1	1	1	1	1	1	1	1	13	1	1	1	1	1	1	1	7
165	1	53	2	6	6	6	6	6	6	7	7	6	6	6	6	1	75	4	4	4	3	3	1	4	23
166	1	75	6	5	5	6	6	6	6	5	6	6	6	6	6	6	75	2	2	4	2	2	3	3	18
167	1	84	3	1	1	2	2	2	1	1	1	3	3	3	3	1	24	1	1	1	1	1	1	1	7
168	2	85	2	2	1	1	1	1	1	3	3	1	1	1	1	1	18	2	1	1	1	1	1	1	8
